# Supplementary material for: Metabolomic Profiling of Endophytic Fungi and the Host Plant Annona jahnii Saff. Reveals Shared and Analogous Compounds
Source: Plants (Basel). 2026 Feb 5;15(3):501. doi: 10.3390/plants15030501 (PMC12899986; doi:10.3390/plants15030501)
Supplement: Supplementary file 1 [file plants-15-00501-s001.zip]

Archive with 1 entries (1 files):
- plants-4103401-supplementary.pdf
